# Supplementary material for: Genome constitution and evolution of Elytrigia lolioides inferred from Acc1, EF-G, ITS, TrnL-F sequences and GISH
Source: BMC Plant Biol. 2019 Apr 25;19:158. doi: 10.1186/s12870-019-1779-x (PMC6485066; doi:10.1186/s12870-019-1779-x)
Supplement: Supplementary file 1 — Table S1. The related species in Triticeae used in this study. (XLSX 21 kb) [file 12870_2019_1779_MOESM1_ESM.xlsx]

## Sheet: Sheet1
Table S1. The related species and in Triticeae used in this study
Species	Genome	GenBank Accession No.
		Acc1	EF-G	TrnL-F	ITS
Aegilops bicornis Forssk	Sb	AF343521	DQ247848	EU013485
Aegilops comosa Sibth. & Sm.	M		AY836193	EU013515	AY775264
Aegilops longissima (Schweinf. & Muschl.) Bowden	Sl	AF343531	DQ247856	EU013620
Aegilops markgrafii (Greuter) K. Hammer	C		DQ247855	AF519111	AY775262
Aegilops mutica Eig.	T		AY836189		AY775267
Aegilops searsii Feldman & Kislev	Ss	AF343529	DQ247858	EU013655
Aegilops sharonensis Eig.	Ssh	AF343525		EU013660
Aegilops speltoides Tausch	S	AF343527		AF519112	Z11762
Aegilops speltoides subsp. ligustica (Savign.) Zhuk.	S	AF343535
Aegilops tauschii Coss.	D	AF343496	AY836207	AF519113	L36496
Aegilops uniaristata Vis.	N		DQ247854	EU013680	AY775274
Avena longiglumis Durieu					Z11758
Agropyron cristatum (L.) Gaertn.	P	DQ453692	GU982325	AF519116	L36480
			AY836188
Agropyron cristatum subsp. puberulum (Boiss. ex Steud.) Tzvelev	P				L36482
Agropyron mongolicum Keng	P	DQ456970		AF519117	L36481
Australopyrum pectinatum (Labill.) Á. Löve	W		AY836190		L36483
Australopyrum retrofractum (Vickery) Á. Löve	W	DQ497806			L36484
Australopyrum velutinum (Nees) B. K. Simon	W		AY836192	AF519118
Bromus inermis Leyss.		EU366392
Brachypodium sylvaticum (L.) P. Beauv.					L36511
Bromus sterilis			AY836187
Bromus tectorum L.				KF600709
Campeiostachys kamoji	StHY	KC131192
		KC131193
Crithopsis delileana (Schult.) Roshev.	K	DQ497804	AY836209		L36487
Dasypyrum hordeaceum (Hack.) P. Candargy	V	DQ497802
Dasypyrum villosum (L.) Candargy	V	DQ456971		AF519188	AJ608150
					L36489
Elymus caninus (L.) L.	StH	KC131147	GU982361
		EU301809	GU982362
Elymus confusus (Roshev.) Tzvelev	StH	KF015743	GU982350
		KF015742	GU982351
Elymus elymoides (Raf.) Swezey	StH	KF015745
		KF015744
Elymus fibrosis (Schrenk) Tzvelev	StH		GU982370
			GU982371
Elymus hystrix L.	StH	DQ335572
		DQ335573
Elymus lanceolatus	StH	KC131151	GU982322
		KC131152	GU982323
Elymus multisetus (J. G. Smith) Burtt-Davy	StH	KF015749
		KF015748
Elymus mutabilis (Drobow) Tzvelev	StH	KF015751
		KF015750
Elymus sibiricus L.	StH	EU626417	GU982332
		EU626418	GU982333
Elymus tangutorum (Nevski) Hand.	StStH	KF015755
		KF015754
Elymus trachycaulus (Link) Gould ex Shinners	StH	KF015757
		KF015756
Elymus virescens Piper	StH		GU982374
			GU982375
Elymus virginicus L.	StH	KF015761
		KF015760
Elymus wawawaiensis J. Carlson & Barkworth	StH	KF015762	GU982336
		DQ284982	GU982337
Eremopyrum bonaepartis (Spreng.) Nevski					L36490
Eremopyrum distans (K. Koch) Nevski	F	DQ453691	AY836196	AF519150
Eremopyrum triticeum (Gaerth.) Nevski	Xe	DQ453690	AY836197
Festucopsis serpentini	L		AY836198
Henrardia persica (Boiss.) C. E. Hubb.	O	GQ228396		AF519152	L36491
Heteranthelium piliferum (Banks & Sol.) Hochst.	Q	DQ497808	AY836200	AF519153	L36492
Hordeum bogdanii Wilensky	H	DQ319185		AJ969267	AJ607813
Hordeum brachyantherum Nevski	H		GU982334	AF519120
Hordeum brachyantherum subsp. californicum (Covas & Stebbins) Bothmer.	H				L36486
Hordeum brevisubulatum (Trin.) Link	H	KF015763		AF519121	AJ607853
Hordeum brevisubulatum subsp. californicum			AY458786
Hordeum brevisubulatum subsp. violaceum (Boiss & Huet) Tzvelev	H				L36488
Hordeum bulbosum L.	I				L36493
Hordeum chilense Roem. & Schult.	H	DQ497805		AJ969351
Hordeum comosum J. Presl	H				AJ607874
Hordeum erectifolium			AY836202
Hordeum euclaston Steud.	H				AJ607902
Hordeum intercedens	H		AY028800
Hordeum marinum Huds	Xa				AJ607977
Hordeum murinum L.	H				AJ608016
Hordeum roshevitzii Bowden	H				AJ608106
Hordeum vulgare L.	I	AF343509		FJ593180	Z11759
Hordeum vulgare subsp. spontaneum (K. Koch) Thell.	I			AB732938	L36494
Lophopyrum bassarabicum (Savul. & Rayss) C. Yen & J. L. Yang	Eb	DQ355220	AY836217	AF519165	L36506
Lophopyrum elongatum (Host) D. R. Dewey	Ee	DQ355219	AY836206	AF519166	L36495
Lophopyrum scirpeum (K. Presl) Á. Löve	EE			AF519167
Peridictyon sanctum (Janka) Seberg. Fred. And Baden	Xp	GQ228397	AY836208	AF519154
Psathyrostachys fragilis (Boiss.) Nevski	Ns		AY836210	AF519169	L36498
Psathyrostachys fragilis subsp. villosus	Ns		AY836211
Psathyrostachys huashanica Keng ex P. C. Kuo	Ns	DQ335577			L36499
Psathyrostachys juncea (Fischer) Nevski	Ns	DQ335578		AF519170	L36500
Psathyrostachys stoloniformis	Ns		AY836212
Pseudoroegneria cognata (Hackel) Á. Löve	St			EU139482
Pseudoroegneria geniculata (Trin.) Á. Löve	StSt				EF014231a
	StSt				EF014232a
	StSt				EF014227b
	StSt				EF014228b
	StSt				EU617140b
	StSt				EU617141b
	StSt				EU617142b
	StSt				EU617143c
	StSt				EU617144c
	StSt				EU617145c
	StSt				EU617146c
Pseudoroegneria gracillima (Nevski) Á. Löve	St		GU982329	EU617289
Pseudoroegneria libanotica		DQ335574		AF519156
Pseudoroegneria spicata (Pursh) Á. Löve	St	DQ306262	GU982338	AF519158	EU617064a
					AY740793b
Pseudoroegneria strigosa (M. Bieb.) Á. Löve	St	DQ335575	HQ231861	KF624612	AY740795a
					JQ360133b
					JQ360134c
					JQ360135d
Pseudoroegneria strigosa subsp. aegilopoides (Drobov) Á. Löve	St		HQ231860	EF396990
Pseudoroegneria stipifolia (Czern. ex Nevski) Á. Löve	St	DQ335576	GU982324	KF600702	EU617052
Pseudoroegneria tauri (Boiss & Balansa) Á. Löve	St	EU626410		EF396991	EU617223
Roegneria abolinii	StY		GU982339
	StY		GU982340
Roegneria antiqua	StY		GU982355
	StY		GU982356
Roegneria caucasica C. Koch	StY	EU626430
	StY	EU626429
Roegneria ciliaris (Trin.) Nevski	StY	EU626440
	StY	EU626439
Roegneria gmaelinii	StY		GU982352
	StY		GU982353
Roegneria grandis Keng	StY	EU626436
	StY	EU626436
Roegneria pendulina Nevski	StY	EU626440
	StY	EU626439
Roegneria semicostata	StY		GU982318
	StY		GU982319
Roegneria stricta	StY		GU982330
	StY		GU982331
Secale cereale L.	R	AF343516		AF519162	AJ409202
Secale montanum Guss.	R			AF519161
Secale strictum C. Presl	R		AY836213		AJ409213
Taeniatherum caput-medusae (L.) Nevski	Ta	DQ497803	AY836216	AF519164	L36505
Triticum boeoticum Boiss.	Ab			AF519168
Trichopyrum caespitosum (C. Koch) C. Yen et J. L. Yang	StE				EF014245a
	StE				EF014246a
	StE				EF014247b
	StE				EF014248b
	StE				JX624139b
Trichopyrum pruiniferum (Host.) Y.H. Zhou & H.Q. Yu	StEE				EF014229
	StEE				EF014230
Triticum monococcum L.	Am	AF343517	AY836194	EU013665	L11581
Triticum monococcum subsp. aegilopoides	A				AY450264
Triticum urartu L.	A	AF343518	DQ247852	EU013674	AY450265
Note: The same superscript on Accession No. indicated that sequences derived from same accession.
